# Supplementary material for: Beyond Folate: The Emerging Role of Maternal Vitamin B12 in Neural Tube Development
Source: Nutrients. 2025 Jun 19;17(12):2040. doi: 10.3390/nu17122040 (PMC12196037; doi:10.3390/nu17122040)
Supplement: Supplementary file 1 [file nutrients-17-02040-s001.zip]

Archive with 1 entries (1 files):
- nutrients-3587301-supplementary.pdf
